# Supplementary material for: Gut Microbiota Structure and Metabolites, Before and After Treatment in Early Rheumatoid Arthritis Patients: A Pilot Study
Source: Front Med (Lausanne). 2022 Jul 8;9:921675. doi: 10.3389/fmed.2022.921675 (PMC9304627; doi:10.3389/fmed.2022.921675)
Supplement: Supplementary file 1 [file Table_1.XLSX]

## Sheet: Foglio1
name	Degree	type			name	Degree	type			name	Degree	type
Blautia_wexlerae	9	Bacteria	1	HUB	Fusicatenibacter_saccharivorans	7	Bacteria	0.777778	HUB	Acetic acid	9	Metadata	1	HUB
Neglecta_timonensis	8	Bacteria	0.888889	HUB	Acetic acid	7	Metadata	0.777778	HUB	Blautia_wexlerae	9	Bacteria	1	HUB
Acetanaerobacterium_elongatum	6	Bacteria	0.666667	HUB	Anaeromassilibacillus_senegalensis	6	Bacteria	0.666667	HUB	Neglecta_timonensis	8	Bacteria	0.888889	HUB
Bacteroides_uniformis	6	Bacteria	0.666667	HUB	Faecalibacterium_prausnitzii	6	Bacteria	0.666667	HUB	Parabacteroides_distasonis	8	Bacteria	0.888889	HUB
Clostridium_lactatifermentans	6	Bacteria	0.666667	HUB	Ruthenibacterium_lactatiformans	6	Bacteria	0.666667	HUB	Acetanaerobacterium_elongatum	7	Bacteria	0.777778	HUB
Gracilibacter_thermotolerans	6	Bacteria	0.666667	HUB	Formic acid	6	Metadata	0.666667	HUB	Formic acid	7	Metadata	0.777778	HUB
Lachnoclostridium_xylanolyticum	6	Bacteria	0.666667	HUB	Propanoic acid	6	Metadata	0.666667	HUB	Anaerostipes_hadrus	6	Bacteria	0.666667	HUB
Parabacteroides_distasonis	6	Bacteria	0.666667	HUB	Alistipes_finegoldii	5	Bacteria	0.555556	HUB	Bacteroides_uniformis	6	Bacteria	0.666667	HUB
Anaerostipes_hadrus	5	Bacteria	0.555556	HUB	Bacteroides_xylanolyticus	5	Bacteria	0.555556	HUB	Clostridium_lactatifermentans	6	Bacteria	0.666667	HUB
Bacteroides_thetaiotaomicron	5	Bacteria	0.555556	HUB	Lachnoclostridium_saccharolyticum	5	Bacteria	0.555556	HUB	Lachnoclostridium_xylanolyticum	6	Bacteria	0.666667	HUB
Christensenella_massiliensis	5	Bacteria	0.555556	HUB	Eisenbergiella_tayi	4	Bacteria	0.444444		Prevotella_oralis	6	Bacteria	0.666667	HUB
Fusicatenibacter_saccharivorans	5	Bacteria	0.555556	HUB	Parasutterella_excrementihominis	4	Bacteria	0.444444		Ruthenibacterium_lactatiformans	6	Bacteria	0.666667	HUB
Lachnoclostridium_pacaense	5	Bacteria	0.555556	HUB	Bacteroides_caccae	3	Bacteria	0.333333		Anaeromassilibacillus_senegalensis	5	Bacteria	0.555556	HUB
Oscillibacter_valericigenes	5	Bacteria	0.555556	HUB	Barnesiella_intestinihominis	3	Bacteria	0.333333		Christensenella_massiliensis	5	Bacteria	0.555556	HUB
Ruthenibacterium_lactatiformans	5	Bacteria	0.555556	HUB	Bifidobacterium_longum	3	Bacteria	0.333333		Flintibacter_butyricus	5	Bacteria	0.555556	HUB
Anaeromassilibacillus_senegalensis	4	Bacteria	0.444444		Collinsella_aerofaciens	3	Bacteria	0.333333		Gracilibacter_thermotolerans	5	Bacteria	0.555556	HUB
Bacteroides_plebeius	4	Bacteria	0.444444		Flavonifractor_plautii	3	Bacteria	0.333333		Lachnoclostridium_pacaense	5	Bacteria	0.555556	HUB
Butyricimonas_faecihominis	4	Bacteria	0.444444		Hungatella_effluvii	3	Bacteria	0.333333		Oscillibacter_valericigenes	5	Bacteria	0.555556	HUB
Faecalibacterium_prausnitzii	4	Bacteria	0.444444		Intestinimonas_butyriciproducens	3	Bacteria	0.333333		Bacteroides_plebeius	4	Bacteria	0.444444
Flintibacter_butyricus	4	Bacteria	0.444444		Lachnoclostridium_pacaense	3	Bacteria	0.333333		Butyricimonas_faecihominis	4	Bacteria	0.444444
Pseudoflavonifractor_phocaeensis	4	Bacteria	0.444444		Lachnospira_pectinoschiza	3	Bacteria	0.333333		Coprococcus_comes	4	Bacteria	0.444444
Roseburia_faecis	4	Bacteria	0.444444		Oscillibacter_ruminantium	3	Bacteria	0.333333		Fusicatenibacter_saccharivorans	4	Bacteria	0.444444
Acetic acid	4	Metadata	0.444444		Roseburia_hominis	3	Bacteria	0.333333		Pseudoflavonifractor_phocaeensis	4	Bacteria	0.444444
Treg-percentage	4	Metadata	0.444444		Roseburia_intestinalis	3	Bacteria	0.333333		Roseburia_faecis	4	Bacteria	0.444444
Akkermansia_muciniphila	3	Bacteria	0.333333		Ruminococcus_lactaris	3	Bacteria	0.333333		Alistipes_obesi	3	Bacteria	0.333333
Alistipes_obesi	3	Bacteria	0.333333		Ruminococcus_thermocellum	3	Bacteria	0.333333		Alistipes_senegalensis	3	Bacteria	0.333333
Bacteroides_caccae	3	Bacteria	0.333333		Sporobacter_termitidis	3	Bacteria	0.333333		Bacteroides_caccae	3	Bacteria	0.333333
Bacteroides_finegoldii	3	Bacteria	0.333333		TGFb	3	Metadata	0.333333		Bacteroides_finegoldii	3	Bacteria	0.333333
Bacteroides_salyersiae	3	Bacteria	0.333333		Acetanaerobacterium_elongatum	2	Bacteria	0.222222		Bacteroides_salyersiae	3	Bacteria	0.333333
Bacteroides_xylanisolvens	3	Bacteria	0.333333		Agathobaculum_butyriciproducens	2	Bacteria	0.222222		Bacteroides_xylanisolvens	3	Bacteria	0.333333
Blautia_faecis	3	Bacteria	0.333333		Alistipes_ihumii	2	Bacteria	0.222222		Blautia_faecis	3	Bacteria	0.333333
Coprococcus_comes	3	Bacteria	0.333333		Alistipes_obesi	2	Bacteria	0.222222		Blautia_gnavus	3	Bacteria	0.333333
Dorea_longicatena	3	Bacteria	0.333333		Anaerostipes_hadrus	2	Bacteria	0.222222		Dorea_longicatena	3	Bacteria	0.333333
Escherichia_fergusonii	3	Bacteria	0.333333		Anaerovorax_odorimutans	2	Bacteria	0.222222		Escherichia_fergusonii	3	Bacteria	0.333333
Eubacterium_eligens	3	Bacteria	0.333333		Bacteroides_cellulosilyticus	2	Bacteria	0.222222		Eubacterium_eligens	3	Bacteria	0.333333
Eubacterium_siraeum	3	Bacteria	0.333333		Bacteroides_ovatus	2	Bacteria	0.222222		Eubacterium_siraeum	3	Bacteria	0.333333
Eubacterium_ventriosum	3	Bacteria	0.333333		Bifidobacterium_adolescentis	2	Bacteria	0.222222		Eubacterium_ventriosum	3	Bacteria	0.333333
Eubacterium_xylanophilum	3	Bacteria	0.333333		Butyricimonas_faecihominis	2	Bacteria	0.222222		Eubacterium_xylanophilum	3	Bacteria	0.333333
Hafnia_paralvei	3	Bacteria	0.333333		Clostridium_leptum	2	Bacteria	0.222222		Phascolarctobacterium_faecium	3	Bacteria	0.333333
Ruminococcus_faecis	3	Bacteria	0.333333		Dialister_invisus	2	Bacteria	0.222222		Phascolarctobacterium_succinatutens	3	Bacteria	0.333333
Ruminococcus_lactaris	3	Bacteria	0.333333		Escherichia_fergusonii	2	Bacteria	0.222222		Ruminococcus_faecis	3	Bacteria	0.333333
Sporobacter_termitidis	3	Bacteria	0.333333		Flintibacter_butyricus	2	Bacteria	0.222222		Ruminococcus_lactaris	3	Bacteria	0.333333
Veillonella_dispar	3	Bacteria	0.333333		Lachnoclostridium_clostridioforme	2	Bacteria	0.222222		Sporobacter_termitidis	3	Bacteria	0.333333
Propanoic acid	3	Metadata	0.333333		Neglecta_timonensis	2	Bacteria	0.222222		Veillonella_dispar	3	Bacteria	0.333333
Acidaminobacter_hydrogenoformans	2	Bacteria	0.222222		Oscillibacter_valericigenes	2	Bacteria	0.222222		IL9	3	Metadata	0.333333
Anaerobacterium_chartisolvens	2	Bacteria	0.222222		Phascolarctobacterium_faecium	2	Bacteria	0.222222		Propanoic acid	3	Metadata	0.333333
Blautia_gnavus	2	Bacteria	0.222222		Pseudoflavonifractor_phocaeensis	2	Bacteria	0.222222		Th17-percentage	3	Metadata	0.333333
Blautia_luti	2	Bacteria	0.222222		Roseburia_faecis	2	Bacteria	0.222222		Treg-percentage	3	Metadata	0.333333
Eisenbergiella_tayi	2	Bacteria	0.222222		Veillonella_dispar	2	Bacteria	0.222222		VES	3	Metadata	0.333333
Eubacterium_rectale	2	Bacteria	0.222222		DAS28-P	2	Metadata	0.222222		Acidaminobacter_hydrogenoformans	2	Bacteria	0.222222
Flavonifractor_plautii	2	Bacteria	0.222222		TNF-alpha	2	Metadata	0.222222		Alistipes_shahii	2	Bacteria	0.222222
Intestinimonas_butyriciproducens	2	Bacteria	0.222222		Treg-percentage	2	Metadata	0.222222		Anaerobacterium_chartisolvens	2	Bacteria	0.222222
Lachnoclostridium_clostridioforme	2	Bacteria	0.222222		Alistipes_onderdonkii	1	Bacteria	0.111111		Bacteroides_barnesiae	2	Bacteria	0.222222
Lachnoclostridium_saccharolyticum	2	Bacteria	0.222222		Bacteroides_uniformis	1	Bacteria	0.111111		Bacteroides_eggerthii	2	Bacteria	0.222222
Parasutterella_excrementihominis	2	Bacteria	0.222222		Blautia_wexlerae	1	Bacteria	0.111111		Bacteroides_massiliensis	2	Bacteria	0.222222
Prevotella_jejuni	2	Bacteria	0.222222		Christensenella_massiliensis	1	Bacteria	0.111111		Bacteroides_thetaiotaomicron	2	Bacteria	0.222222
Prevotella_oralis	2	Bacteria	0.222222		Coprococcus_eutactus	1	Bacteria	0.111111		Eisenbergiella_tayi	2	Bacteria	0.222222
Romboutsia_timonensis	2	Bacteria	0.222222		Eubacterium_eligens	1	Bacteria	0.111111		Eubacterium_rectale	2	Bacteria	0.222222
Roseburia_inulinivorans	2	Bacteria	0.222222		Eubacterium_ventriosum	1	Bacteria	0.111111		Faecalibacterium_prausnitzii	2	Bacteria	0.222222
Ruminococcus_bromii	2	Bacteria	0.222222		Hafnia_paralvei	1	Bacteria	0.111111		Flavonifractor_plautii	2	Bacteria	0.222222
Ruminococcus_thermocellum	2	Bacteria	0.222222		Lachnoclostridium_xylanolyticum	1	Bacteria	0.111111		Intestinimonas_butyriciproducens	2	Bacteria	0.222222
Streptococcus_dentisani	2	Bacteria	0.222222		Parabacteroides_merdae	1	Bacteria	0.111111		Lachnoclostridium_clostridioforme	2	Bacteria	0.222222
Streptococcus_salivarius	2	Bacteria	0.222222		Paraprevotella_clara	1	Bacteria	0.111111		Lachnoclostridium_saccharolyticum	2	Bacteria	0.222222
ACPA	2	Metadata	0.222222		Romboutsia_timonensis	1	Bacteria	0.111111		Lactobacillus_rogosae	2	Bacteria	0.222222
Th17-percentage	2	Metadata	0.222222		Ruminococcus_faecis	1	Bacteria	0.111111		Parasutterella_excrementihominis	2	Bacteria	0.222222
Acidaminococcus_intestini	1	Bacteria	0.111111		IL9	1	Metadata	0.111111		Prevotella_jejuni	2	Bacteria	0.222222
Agathobaculum_butyriciproducens	1	Bacteria	0.111111		Th17-percentage	1	Metadata	0.111111		Romboutsia_timonensis	2	Bacteria	0.222222
Alistipes_senegalensis	1	Bacteria	0.111111							Roseburia_inulinivorans	2	Bacteria	0.222222
Barnesiella_intestinihominis	1	Bacteria	0.111111							Ruminococcus_bromii	2	Bacteria	0.222222
Clostridium_leptum	1	Bacteria	0.111111							Ruminococcus_thermocellum	2	Bacteria	0.222222
Eubacterium_coprostanoligenes	1	Bacteria	0.111111							Streptococcus_dentisani	2	Bacteria	0.222222
Haemophilus_parainfluenzae	1	Bacteria	0.111111							Streptococcus_salivarius	2	Bacteria	0.222222
Lactobacillus_rogosae	1	Bacteria	0.111111							Acidaminococcus_intestini	1	Bacteria	0.111111
Prevotella_buccalis	1	Bacteria	0.111111							Agathobaculum_butyriciproducens	1	Bacteria	0.111111
Ruminococcus_callidus	1	Bacteria	0.111111							Akkermansia_muciniphila	1	Bacteria	0.111111
Formic acid	1	Metadata	0.111111							Alistipes_indistinctus	1	Bacteria	0.111111
VES	1	Metadata	0.111111							Alloprevotella_rava	1	Bacteria	0.111111
										Bacteroides_coprocola	1	Bacteria	0.111111
										Barnesiella_intestinihominis	1	Bacteria	0.111111
										Blautia_luti	1	Bacteria	0.111111
										Clostridium_hathewayi	1	Bacteria	0.111111
										Clostridium_leptum	1	Bacteria	0.111111
										Eubacterium_coprostanoligenes	1	Bacteria	0.111111
										Haemophilus_parainfluenzae	1	Bacteria	0.111111
										Millionella_massiliensis	1	Bacteria	0.111111
										Odoribacter_splanchnicus	1	Bacteria	0.111111
										Prevotella_buccalis	1	Bacteria	0.111111
										Ruminococcus_callidus	1	Bacteria	0.111111
										ACPA	1	Metadata	0.111111

## Sheet: Foglio2
		CTRL			AT-T0			AR-T1
Node name	Node type	Degrees	% of maximum degrees	HUB	Degrees	% of maximum degrees	HUB	Degrees	% of maximum degrees	HUB
Fusicatenibacter_saccharivorans	Bacteria	5	0.555556	HUB	7	0.777778	HUB	4	0.444444	--
Ruthenibacterium_lactatiformans	Bacteria	5	0.555556	HUB	6	0.666667	HUB	6	0.666667	HUB
Acetanaerobacterium_elongatum	Bacteria	6	0.666667	HUB	2	0.222222	--	7	0.777778	HUB
Anaerostipes_hadrus	Bacteria	5	0.555556	HUB	2	0.222222	--	6	0.666667	HUB
Bacteroides_thetaiotaomicron	Bacteria	5	0.555556	HUB	--	--	--	2	0.222222	--
Bacteroides_uniformis	Bacteria	6	0.666667	HUB	1	0.111111	--	6	0.666667	HUB
Blautia_wexlerae	Bacteria	9	1	HUB	1	0.111111	--	9	1	HUB
Christensenella_massiliensis	Bacteria	5	0.555556	HUB	1	0.111111	--	5	0.555556	HUB
Clostridium_lactatifermentans	Bacteria	6	0.666667	HUB	--	--	--	6	0.666667	HUB
Gracilibacter_thermotolerans	Bacteria	6	0.666667	HUB	--	--	--	5	0.555556	HUB
Lachnoclostridium_pacaense	Bacteria	5	0.555556	HUB	3	0.333333	--	5	0.555556	HUB
Lachnoclostridium_xylanolyticum	Bacteria	6	0.666667	HUB	1	0.111111	--	6	0.666667	HUB
Neglecta_timonensis	Bacteria	8	0.888889	HUB	2	0.222222	--	8	0.888889	HUB
Oscillibacter_valericigenes	Bacteria	5	0.555556	HUB	2	0.222222	--	5	0.555556	HUB
Parabacteroides_distasonis	Bacteria	6	0.666667	HUB	--	--	--	8	0.888889	HUB
Acetic acid	Metabolic variable	4	0.444444	--	7	0.777778	HUB	9	1	HUB
Alistipes_finegoldii	Bacteria	--	--	--	5	0.555556	HUB	--	--	--
Anaeromassilibacillus_senegalensis	Bacteria	4	0.444444	--	6	0.666667	HUB	5	0.555556	HUB
Bacteroides_xylanolyticus	Bacteria	--	--	--	5	0.555556	HUB	--	--	--
Faecalibacterium_prausnitzii	Bacteria	4	0.444444	--	6	0.666667	HUB	2	0.222222	--
Formic acid	Metabolic variable	1	0.111111	--	6	0.666667	HUB	7	0.777778	HUB
Lachnoclostridium_saccharolyticum	Bacteria	2	0.222222	--	5	0.555556	HUB	2	0.222222	--
Propanoic acid	Metabolic variable	3	0.333333	--	6	0.666667	HUB	3	0.333333	--
Acidaminobacter_hydrogenoformans	Bacteria	2	0.222222	--	--	--	--	2	0.222222	--
Acidaminococcus_intestini	Bacteria	1	0.111111	--	--	--	--	1	0.111111	--
ACPA	Clinical variable	2	0.222222	--	--	--	--	1	0.111111	--
Agathobaculum_butyriciproducens	Bacteria	1	0.111111	--	2	0.222222	--	1	0.111111	--
Akkermansia_muciniphila	Bacteria	3	0.333333	--	--	--	--	1	0.111111	--
Alistipes_ihumii	Bacteria	--	--	--	2	0.222222	--	--	--	--
Alistipes_indistinctus	Bacteria	--	--	--	--	--	--	1	0.111111	--
Alistipes_obesi	Bacteria	3	0.333333	--	2	0.222222	--	3	0.333333	--
Alistipes_onderdonkii	Bacteria	--	--	--	1	0.111111	--	--	--	--
Alistipes_senegalensis	Bacteria	1	0.111111	--	--	--	--	3	0.333333	--
Alistipes_shahii	Bacteria	--	--	--	--	--	--	2	0.222222	--
Alloprevotella_rava	Bacteria	--	--	--	--	--	--	1	0.111111	--
Anaerobacterium_chartisolvens	Bacteria	2	0.222222	--	--	--	--	2	0.222222	--
Anaerovorax_odorimutans	Bacteria	--	--	--	2	0.222222	--	--	--	--
Bacteroides_barnesiae	Bacteria	--	--	--	--	--	--	2	0.222222	--
Bacteroides_caccae	Bacteria	3	0.333333	--	3	0.333333	--	3	0.333333	--
Bacteroides_cellulosilyticus	Bacteria	--	--	--	2	0.222222	--	--	--	--
Bacteroides_coprocola	Bacteria	--	--	--	--	--	--	1	0.111111	--
Bacteroides_eggerthii	Bacteria	--	--	--	--	--	--	2	0.222222	--
Bacteroides_finegoldii	Bacteria	3	0.333333	--	--	--	--	3	0.333333	--
Bacteroides_massiliensis	Bacteria	--	--	--	--	--	--	2	0.222222	--
Bacteroides_ovatus	Bacteria	--	--	--	2	0.222222	--	--	--	--
Bacteroides_plebeius	Bacteria	4	0.444444	--	--	--	--	4	0.444444	--
Bacteroides_salyersiae	Bacteria	3	0.333333	--	--	--	--	3	0.333333	--
Bacteroides_xylanisolvens	Bacteria	3	0.333333	--	--	--	--	3	0.333333	--
Barnesiella_intestinihominis	Bacteria	1	0.111111	--	3	0.333333	--	1	0.111111	--
Bifidobacterium_adolescentis	Bacteria	--	--	--	2	0.222222	--	--	--	--
Bifidobacterium_longum	Bacteria	--	--	--	3	0.333333	--	--	--	--
Blautia_faecis	Bacteria	3	0.333333	--	--	--	--	3	0.333333	--
Blautia_gnavus	Bacteria	2	0.222222	--	--	--	--	3	0.333333	--
Blautia_luti	Bacteria	2	0.222222	--	--	--	--	1	0.111111	--
Butyricimonas_faecihominis	Bacteria	4	0.444444	--	2	0.222222	--	4	0.444444	--
Clostridium_hathewayi	Bacteria	--	--	--	--	--	--	1	0.111111	--
Clostridium_leptum	Bacteria	1	0.111111	--	2	0.222222	--	1	0.111111	--
Collinsella_aerofaciens	Bacteria	--	--	--	3	0.333333	--	--	--	--
Coprococcus_comes	Bacteria	3	0.333333	--	--	--	--	4	0.444444	--
Coprococcus_eutactus	Bacteria	--	--	--	1	0.111111	--	--	--	--
DAS28-P	Clinical variable	--	--	--	2	0.222222	--	--	--	--
Dialister_invisus	Bacteria	--	--	--	2	0.222222	--	--	--	--
Dorea_longicatena	Bacteria	3	0.333333	--	--	--	--	3	0.333333	--
Eisenbergiella_tayi	Bacteria	2	0.222222	--	4	0.444444	--	2	0.222222	--
Escherichia_fergusonii	Bacteria	3	0.333333	--	2	0.222222	--	3	0.333333	--
Eubacterium_coprostanoligenes	Bacteria	1	0.111111	--	--	--	--	1	0.111111	--
Eubacterium_eligens	Bacteria	3	0.333333	--	1	0.111111	--	3	0.333333	--
Eubacterium_rectale	Bacteria	2	0.222222	--	--	--	--	2	0.222222	--
Eubacterium_siraeum	Bacteria	3	0.333333	--	--	--	--	3	0.333333	--
Eubacterium_ventriosum	Bacteria	3	0.333333	--	1	0.111111	--	3	0.333333	--
Eubacterium_xylanophilum	Bacteria	3	0.333333	--	--	--	--	3	0.333333	--
Flavonifractor_plautii	Bacteria	2	0.222222	--	3	0.333333	--	2	0.222222	--
Flintibacter_butyricus	Bacteria	4	0.444444	--	2	0.222222	--	5	0.555556	HUB
Haemophilus_parainfluenzae	Bacteria	1	0.111111	--	--	--	--	1	0.111111	--
Hafnia_paralvei	Bacteria	3	0.333333	--	1	0.111111	--	--	--	--
Hungatella_effluvii	Bacteria	--	--	--	3	0.333333	--	--	--	--
IL9	Clinical variable	--	--	--	1	0.111111	--	3	0.333333	--
Intestinimonas_butyriciproducens	Bacteria	2	0.222222	--	3	0.333333	--	2	0.222222	--
Lachnoclostridium_clostridioforme	Bacteria	2	0.222222	--	2	0.222222	--	2	0.222222	--
Lachnospira_pectinoschiza	Bacteria	--	--	--	3	0.333333	--	--	--	--
Lactobacillus_rogosae	Bacteria	1	0.111111	--	--	--	--	2	0.222222	--
Millionella_massiliensis	Bacteria	--	--	--	--	--	--	1	0.111111	--
Odoribacter_splanchnicus	Bacteria	--	--	--	--	--	--	1	0.111111	--
Oscillibacter_ruminantium	Bacteria	--	--	--	3	0.333333	--	--	--	--
Parabacteroides_merdae	Bacteria	--	--	--	1	0.111111	--	--	--	--
Paraprevotella_clara	Bacteria	--	--	--	1	0.111111	--	--	--	--
Parasutterella_excrementihominis	Bacteria	2	0.222222	--	4	0.444444	--	2	0.222222	--
Phascolarctobacterium_faecium	Bacteria	--	--	--	2	0.222222	--	3	0.333333	--
Phascolarctobacterium_succinatutens	Bacteria	--	--	--	--	--	--	3	0.333333	--
Prevotella_buccalis	Bacteria	1	0.111111	--	--	--	--	1	0.111111	--
Prevotella_jejuni	Bacteria	2	0.222222	--	--	--	--	2	0.222222	--
Prevotella_oralis	Bacteria	2	0.222222	--	--	--	--	6	0.666667	HUB
Pseudoflavonifractor_phocaeensis	Bacteria	4	0.444444	--	2	0.222222	--	4	0.444444	--
Romboutsia_timonensis	Bacteria	2	0.222222	--	1	0.111111	--	2	0.222222	--
Roseburia_faecis	Bacteria	4	0.444444	--	2	0.222222	--	4	0.444444	--
Roseburia_hominis	Bacteria	--	--	--	3	0.333333	--	--	--	--
Roseburia_intestinalis	Bacteria	--	--	--	3	0.333333	--	--	--	--
Roseburia_inulinivorans	Bacteria	2	0.222222	--	--	--	--	2	0.222222	--
Ruminococcus_bromii	Bacteria	2	0.222222	--	--	--	--	2	0.222222	--
Ruminococcus_callidus	Bacteria	1	0.111111	--	--	--	--	1	0.111111	--
Ruminococcus_faecis	Bacteria	3	0.333333	--	1	0.111111	--	3	0.333333	--
Ruminococcus_lactaris	Bacteria	3	0.333333	--	3	0.333333	--	3	0.333333	--
Ruminococcus_thermocellum	Bacteria	2	0.222222	--	3	0.333333	--	2	0.222222	--
Sporobacter_termitidis	Bacteria	3	0.333333	--	3	0.333333	--	3	0.333333	--
Streptococcus_dentisani	Bacteria	2	0.222222	--	--	--	--	2	0.222222	--
Streptococcus_salivarius	Bacteria	2	0.222222	--	--	--	--	2	0.222222	--
TGFb	Clinical variable	--	--	--	3	0.333333	--	--	--	--
Th17-percentage	Clinical variable	2	0.222222	--	1	0.111111	--	3	0.333333	--
TNF-alpha	Clinical variable	--	--	--	2	0.222222	--	--	--	--
Treg-percentage	Clinical variable	4	0.444444	--	2	0.222222	--	3	0.333333	--
Veillonella_dispar	Bacteria	3	0.333333	--	2	0.222222	--	3	0.333333	--
VES	Clinical variable	1	0.111111	--	--	--	--	3	0.333333	--
